# Supplementary material for: Inequalities in time to cancer treatment initiation over a decade in Brazil
Source: Rev Saude Publica. 2026 Mar 16;60:e12. doi: 10.11606/s1518-8787.2026060006943 (PMC12991401; doi:10.11606/s1518-8787.2026060006943)
Supplement: Supplementary File 2 [file 1518-8787-rsp-60-e12-md2.txt]

##########################################################
####### Time to start cancer treatment - Brazil ##########
################################ Matheus de Abreu ########
############################### Maria Paula Curado #######
##########################################################

rm(list=ls())
graphics.off()

#Packages
library(foreign)
library(dplyr)
library(tidyr)
library(stringr)
library(nnet)
library(readxl)
library(writexl)
library(ggplot2)
library(patchwork)
library(gridExtra)
library(grid)
library(geobr)
library(viridis)
library(sf)
library(cowplot)
library(rmapshaper)
library(cmprsk)
library(purrr)

# Directory
setwd("C:/Users/Matheus/Documents/doutorado/accamargo/time_treatment_rsp/bases")

##### DATA INCA #####

# Import files

rhc_dbf <- list.files(pattern = "\\.dbf$", ignore.case = TRUE)

rhc_dbf_list <- lapply(rhc_dbf, read.dbf)

names(rhc_dbf_list) <- gsub("\\.dbf$", "", rhc_dbf, ignore.case = TRUE)

# Merge file .dbf
rhc_integrador_brazil <- bind_rows(rhc_dbf_list)

# Save file
write.csv2(rhc_integrador_brazil, file = "rhc_integrador_base", row.names = F)

##### DATA Central Nervous System, Colorectal, Thyroid, Cervix #####

data <- read.csv2("rhc_integrador_base")

table(rhc_integrador_brazil$LOCTUDET)

#Colorectal C18; C19; C20
#CNS C70; C71; C72
#Thyroid C73
#Cervix C53

data <- rhc_integrador_brazil %>%
  filter(LOCTUDET %in% c("C18", "C19", "C20",    # Colorectal
                         "C70", "C71", "C72",    # Central Nervous System
                         "C73",                  # Thyroid
                         "C53"))                 # Cervix uteri

data$LOCTUDET <- droplevels(data$LOCTUDET)
table(data$LOCTUDET)

data <- data %>% mutate (
  LOCTUAGRUP = case_when(
    data$LOCTUDET %in% c("C18", "C19", "C20") ~ "CCR",
    data$LOCTUDET %in% c("C70", "C71", "C72") ~ "CNS",
    data$LOCTUDET == "C73" ~ "CT",
    data$LOCTUDET == "C53" ~ "CCU",
    TRUE ~ NA_character_
  ))

table(data$LOCTUAGRUP) 

# Analytical cases
table(data$TPCASO) 
# Analytical 725,954 
# Non-analytical 256,771

class(data$TPCASO)

data <- data %>% 
  filter(TPCASO == "1")

# Study period

class(data$ANOPRIDI)

data$ANOPRIDI <- as.numeric(as.character(data$ANOPRIDI))

table(data$ANOPRIDI) # ten-years period

data <- data %>% 
  filter(ANOPRIDI < 2023 & ANOPRIDI > 2012) # 395,778 cases

table(data$ANOPRIDI)

# Salvar banco

write.csv2(data, file = "data_diag_tto.csv", row.names = F)


##### DATA EXPLORATION #####

rm(list=ls())
graphics.off()

setwd("C:/Users/Matheus/Documents/doutorado/accamargo/time_treatment_rsp/bases")

data <- read.csv2("data_diag_tto.csv")

table(data$LOCTUAGRUP)

data <- data %>%
  filter(!(LOCTUAGRUP == "CCU" & SEXO == 1)) %>%   filter(IDADE > 0 & IDADE < 101)

# Variables

sum(is.na(data$SEXO))
sum(is.na(data$IDADE))

table(data$RACACOR)
sum(data$RACACOR %in% c(9, 99))
124848*100/395225

table(data$INSTRUC)
sum(data$INSTRUC == 9)
87621*100/395225

table(data$ESTCONJ)
sum(data$ESTCONJ == 9)
38960*100/395225


##### DATA PREPARATION #####

# Convert and clean variables
data <- data %>%
  # sex filter (exclude males with CCU)
  filter(!(LOCTUAGRUP == "CCU" & SEXO == 1)) %>%
  
  # age filter
  filter(IDADE > 0 & IDADE < 101) %>%
  
  # Mutates
  mutate(
    across(c(IDADE, INSTRUC, ESTCONJ, TABAGISM, ALCOOLIS, PRITRATH, ESTDFIMT), as.numeric),
    
    IDADE_CAT = case_when(
      IDADE < 50 ~ "<50",
      IDADE > 69 ~ ">69",
      between(IDADE, 50, 69) ~ "50-69",
      TRUE ~ NA_character_
    ),
    
  
    ESTADIAM_CAT = case_when(
          ESTADIAM %in% c("1", "1A", "1B") ~ "1",
          ESTADIAM %in% c("2", "2A", "2B", "2C", "02") ~ "2",
          ESTADIAM %in% c("3", "3A", "30", "03", "3B", "3C") ~ "3",
          ESTADIAM %in% c("4", "4A", "4B", "4C", "40") ~ "4",
          TRUE ~ NA_character_  
        ),
    
    RACACOR = case_when(
      RACACOR == 1 ~ "Branca",
      RACACOR == 2 ~ "Preto", 
      RACACOR == 3 ~ "Amarelo",
      RACACOR == 4 ~ "Pardo",
      RACACOR == 5 ~ "Indigena",
      RACACOR %in% c(9, 99) ~ NA_character_,  
      TRUE ~ NA_character_  
    ),

    RACA_CAT = case_when(
      RACACOR == 1 ~ "Branca",
      RACACOR == 2 ~ "Preto", 
      RACACOR == 4 ~ "Pardo",
      RACACOR %in% c(5, 9, 99) ~ NA_character_,  
      TRUE ~ NA_character_  
    ),
    
    INSTRUC_CAT = case_when(
      INSTRUC %in% 1:3 ~ "0-9",
      INSTRUC == 4 ~ "10-12",
      INSTRUC %in% 5:6 ~ ">12",
      TRUE ~ NA_character_
    ) %>% factor(levels = c("0-9", "10-12", ">12")),
    
    ESTCONJ_CAT = case_when(
      ESTCONJ == 1 ~ "Solteiro",
      ESTCONJ %in% c(2, 5) ~ "Casado/União consensual",
      ESTCONJ %in% c(3, 4) ~ "Separado/Viúvo",
      TRUE ~ NA_character_
    ),
    
    REGIAO = case_when(
      ESTADRES %in% c("AC", "AP", "AM", "PA", "RO", "RR", "TO") ~ "Norte",
      ESTADRES %in% c("AL", "BA", "CE", "MA", "PB", "PE", "PI", "RN", "SE") ~ "Nordeste",
      ESTADRES %in% c("DF", "GO", "MT", "MS") ~ "Centro-Oeste",
      ESTADRES %in% c("ES", "MG", "RJ", "SP") ~ "Sudeste",
      ESTADRES %in% c("PR", "RS", "SC") ~ "Sul",
      TRUE ~ NA_character_
    ),
    
    TABAGISM_CAT = case_when(
      TABAGISM == 1 ~ "Nunca",
      TABAGISM == 2 ~ "Ex",
      TABAGISM == 3 ~ "Atual",
      TRUE ~ NA_character_
    ),
    
    ALCOOL_CAT = case_when(
      ALCOOLIS == 1 ~ "Nunca",
      ALCOOLIS == 2 ~ "Ex",
      ALCOOLIS == 3 ~ "Atual",
      TRUE ~ NA_character_
    )
  )

data <- data %>%
  mutate(
    TRAT = case_when(
      str_detect(as.character(PRITRATH), "^[2]+$") ~ "cirurgia",
      str_detect(as.character(PRITRATH), "^[1]+$") ~ "sem tratamento",
      str_detect(as.character(PRITRATH), "^[3]+$") ~ "radioterapia",
      str_detect(as.character(PRITRATH), "^[4]+$") ~ "quimioterapia",
      str_detect(as.character(PRITRATH), "2") & str_detect(as.character(PRITRATH), "[5-8]") ~ "cirurgia + hormonio/tmo/imuno",
      str_detect(as.character(PRITRATH), "[5-8]") & !str_detect(as.character(PRITRATH), "2") ~ "hormonio/tmo/imuno isolado",
      str_detect(as.character(PRITRATH), "2") & str_detect(as.character(PRITRATH), "3") & !str_detect(as.character(PRITRATH), "[4-8]") ~ "cirurgia + radio",
      str_detect(as.character(PRITRATH), "2") & str_detect(as.character(PRITRATH), "4") & !str_detect(as.character(PRITRATH), "[3,5-8]") ~ "cirurgia + quimio",
      str_detect(as.character(PRITRATH), "3") & str_detect(as.character(PRITRATH), "4") & !str_detect(as.character(PRITRATH), "[2,5-8]") ~ "radio + quimio",
      str_detect(as.character(PRITRATH), "2") & str_detect(as.character(PRITRATH), "3") & str_detect(as.character(PRITRATH), "4") & !str_detect(as.character(PRITRATH), "[5-8]") ~ "cirurgia + radio + quimio",
      str_detect(as.character(PRITRATH), "^[9]+$") ~ NA_character_,
      TRUE ~ "outras"
    ),
    
    TRAT_CAT = case_when(
      TRAT == "cirurgia" ~ "Cirurgia",
      TRAT %in% c("cirurgia + hormonio/tmo/imuno", "cirurgia + quimio", 
                  "cirurgia + radio", "cirurgia + radio + quimio") ~ "Cirurgia plus",
      TRAT == "radioterapia" ~ "Radioterapia",
      TRAT == "quimioterapia" ~ "Quimioterapia",
      TRAT == "radio + quimio" ~ "Radioterapia + Quimioterapia",
      TRAT == "sem tratamento" ~ "Sem tratamento",
      is.na(TRAT) ~ NA_character_,
      TRUE ~ "Outros"
    ),
    
    ESTDFIMT_CAT = case_when(
      ESTDFIMT == 1 ~ "Remissão Completa",
      ESTDFIMT %in% c(2, 3) ~ "Remissão parcial/Doença estavel",
      ESTDFIMT %in% c(4, 5) ~ "Doença em progressão/Suporte terapeutico",
      ESTDFIMT == 6 ~ "Óbito",
      ESTDFIMT == 8 ~ NA_character_,
      TRUE ~ NA_character_
    ),
    
    DTDIAGNO = as.Date(DTDIAGNO, format = "%d/%m/%Y"),
    DATAINITRT = as.Date(DATAINITRT, format = "%d/%m/%Y"),
    diff_DIAG_TRAT = as.numeric(DATAINITRT - DTDIAGNO),
    
    DIAG_TRAT = case_when(
      diff_DIAG_TRAT >= 0 & diff_DIAG_TRAT < 31 ~ "0-30",
      diff_DIAG_TRAT >= 31 & diff_DIAG_TRAT < 61 ~ "31-60",
      diff_DIAG_TRAT >= 61 & diff_DIAG_TRAT < 1826 ~ ">60",
      TRUE ~ NA_character_
    ),
    
    DIAG_TRAT = factor(DIAG_TRAT, levels = c("0-30", "31-60", ">60"))
  )


table(data$REGIAO)
sum(is.na(data$REGIAO))
sum(is.na(data$REGIAO))*100/395225


table(data$TABAGISM_CAT)
sum(is.na(data$TABAGISM_CAT))
sum(is.na(data$TABAGISM_CAT))*100/395225
table(data$TABAGISM)

table(data$ALCOOL_CAT)
sum(is.na(data$ALCOOL_CAT))
sum(is.na(data$ALCOOL_CAT))*100/395225
table(data$ALCOOLIS)

sum(is.na(data$ESTADIAM_CAT[data$LOCTUAGRUP != "CNS"]))
sum(data$LOCTUAGRUP != "CNS", na.rm = TRUE)
sum(is.na(data$ESTADIAM_CAT[data$LOCTUAGRUP != "CNS"]))*100/367895

sum(is.na(data$TRAT_CAT[data$LOCTUAGRUP != "CT"]))
sum(data$LOCTUAGRUP != "CT", na.rm = TRUE)
sum(is.na(data$TRAT_CAT[data$LOCTUAGRUP != "CT"]))*100/337470

sum(is.na(data$TRAT_CAT[data$LOCTUAGRUP != "CT"]))
sum(data$LOCTUAGRUP != "CT", na.rm = TRUE)
sum(is.na(data$TRAT_CAT[data$LOCTUAGRUP != "CT"]))*100/337470

table(data$ESTDFIMT)
sum(data$ESTDFIMT == 9)
sum(data$ESTDFIMT != 8, na.rm = TRUE)
174751*100/379448

table(data$ALCOOLIS)
table(data$LOCTUAGRUP)
sum(data$ALCOOLIS == 9)
sum(data$TABAGISM == 9)
sum(data$ESTCONJ == 9)
sum(data$PRITRATH == 9)
sum(data$ESTADRES == 9)
sum(data$ESTDFIMT == 9)

analyze_variable <- function(var_name) {
  tbl <- table(data[[var_name]], data$LOCTUAGRUP)
  prop_tbl <- round(100 * prop.table(tbl, margin = 2), 1)
  result <- matrix(
    paste0(tbl, " (", prop_tbl, "%)"),
    nrow = nrow(tbl),
    ncol = ncol(tbl),
    dimnames = dimnames(tbl)
  )
  
  # Chi-square test
  chi_test <- chisq.test(tbl)
  
  list(
    table = result,
    chi_square = chi_test,
    missing = sum(is.na(data[[var_name]]))
  )
} 

# Descriptive analysis
variables <- c(
  "SEXO", "IDADE_CAT", "INSTRUC_CAT", "ESTCONJ_CAT", 
  "REGIAO", "TABAGISM_CAT", "ALCOOL_CAT", "TRAT_CAT", "ESTDFIMT_CAT", "DIAG_TRAT", 
  "RACACOR", "ESTADIAM_CAT"
)


results <- lapply(variables, analyze_variable)
names(results) <- variables

results$ESTADIAM_CAT$table
results$TRAT_CAT$chi_square
results$TRAT_CAT$missing

# Export results
tables_list <- lapply(results, function(x) {
  table_data <- x$table
  if (!is.data.frame(table_data)) {
    table_data <- as.data.frame(table_data)
  }
  return(table_data)
})

names(tables_list) <- names(results)

# Directory
setwd("C:/Users/Matheus/Documents/doutorado/accamargo/time_treatment_rsp/results")

write_xlsx(tables_list, path = "descritivo.xlsx")

grupos <- unique(na.omit(data$LOCTUAGRUP))

variables_topo <- c(
  "SEXO", "IDADE_CAT", "INSTRUC_CAT", "ESTCONJ_CAT", 
  "REGIAO", "TABAGISM_CAT", "ALCOOL_CAT", "TRAT_CAT", "ESTDFIMT_CAT", "ESTADIAM_CAT",
  "RACACOR"
)

analyze_topo_by_group <- function(df, var_name, grupo) {
  dados_filtrados <- df %>% filter(LOCTUAGRUP == grupo)
  

  tbl <- table(dados_filtrados[[var_name]], dados_filtrados$DIAG_TRAT)
  

  prop_tbl <- round(100 * prop.table(tbl, margin = 1), 1)
  

  result <- matrix(
    paste0(tbl, " (", prop_tbl, "%)"),
    nrow = nrow(tbl),
    ncol = ncol(tbl),
    dimnames = dimnames(tbl)
  )
  
  list(
    table = as.data.frame.matrix(result),
    missing = sum(is.na(dados_filtrados[[var_name]]))
  )
}

for (grupo in grupos) {

  results_topo <- lapply(variables_topo, function(var) {
    analyze_topo_by_group(data, var, grupo)
  })
  names(results_topo) <- variables_topo
  

  tables_list <- lapply(results_topo, function(x) x$table)
  

  nome_arquivo <- paste0("descritivo_", grupo, ".xlsx")
  

  writexl::write_xlsx(tables_list, path = nome_arquivo)
  
  cat("File save:", nome_arquivo, "\n")
}


levels_list <- lapply(variables_topo, function(var) {
  if (is.factor(data[[var]])) {
    levels(data[[var]])
  } else if (is.character(data[[var]])) {
    unique(data[[var]])
  } else {
    paste("Variável", var, "não é categórica (classe:", class(data[[var]]), ")")
  }
})


data %>% 
  filter(LOCTUAGRUP == "CT") %>% 
  with(table(ESTDFIMT, DIAG_TRAT))


resultado <- function(modelo) {
  coef_se <- summary(modelo)$coefficients[, -1, drop = FALSE]  
  se <- summary(modelo)$standard.errors[, -1, drop = FALSE]   
  
  resultados <- data.frame()
  
  for (cat in rownames(coef_se)) {
    for (var in colnames(coef_se)) {
      est <- coef_se[cat, var]
      erro <- se[cat, var]
      or <- round(exp(est), 2)
      ic_inf <- round(exp(est - 1.96 * erro), 2)
      ic_sup <- round(exp(est + 1.96 * erro), 2)
      resultados <- rbind(resultados, data.frame(
        Categoria = cat,
        Variavel = var,
        OR = or,
        IC_95_inferior = ic_inf,
        IC_95_superior = ic_sup
      ))
    }
  }
  
  return(resultados)
}


# References

data <- data %>%
  mutate(DIAG_TRAT = factor(DIAG_TRAT, levels = c(">60", "0-30", "31-60")))
data <- data %>%
  mutate(SEXO = factor(SEXO, levels = c("2", "1")))
data <- data %>%
  mutate(IDADE_CAT = factor(IDADE_CAT, levels = c("<50", "50-69", ">69")))
data <- data %>%
  mutate(ESTCONJ_CAT = factor(ESTCONJ_CAT, levels = c("Solteiro", "Separado/Viúvo",
                                                      "Casado/União consensual")))
data <- data %>%
  mutate(REGIAO = factor(REGIAO, levels = c("Sul", "Sudeste", "Centro-Oeste",
                                            "Nordeste", "Norte")))
data <- data %>%
  mutate(TRAT_CAT = 
           case_when(
             TRAT_CAT %in% c("Sem tratamento", "Outros") ~ NA_character_,
             TRUE ~ TRAT_CAT
           ),
         TRAT_CAT = factor(TRAT_CAT, levels = c("Cirurgia", "Cirurgia plus", "Quimioterapia",
                                                "Radioterapia", "Radioterapia + Quimioterapia")))

##### DATAFRAMES #####

CCR <- data %>% filter(LOCTUDET %in% c("C18", "C19", "C20"))
CNS <- data %>% filter(LOCTUDET %in% c("C70", "C71", "C72"))
CT <- data %>% filter(LOCTUDET == "C73")
CCU <- data %>% filter(LOCTUDET == "C53")

##### REGRESSION FOR CNS #####

CNS_complete <- CNS %>% drop_na(SEXO, IDADE_CAT, INSTRUC_CAT, REGIAO, TRAT_CAT, ESTDFIMT_CAT)

modelo <- multinom(DIAG_TRAT ~ SEXO, data = CNS)
resultado(modelo)

modelo <- multinom(DIAG_TRAT ~ IDADE_CAT, data = CNS)
resultado(modelo)

modelo <- multinom(DIAG_TRAT ~ INSTRUC_CAT, data = CNS)
resultado(modelo)

modelo <- multinom(DIAG_TRAT ~ ESTCONJ_CAT, data = CNS)
resultado(modelo)

modelo <- multinom(DIAG_TRAT ~ REGIAO, data = CNS)
resultado(modelo)

modelo <- multinom(DIAG_TRAT ~ TRAT_CAT, data = CNS)
resultado(modelo)


modelo1 <- multinom(DIAG_TRAT ~ SEXO, data = CNS_complete)
resultado(modelo1)

modelo2 <- multinom(DIAG_TRAT ~ SEXO + IDADE_CAT, data = CNS_complete)
resultado(modelo2)
anova(modelo1, modelo2, test = "Chisq")

modelo3 <- multinom(DIAG_TRAT ~ SEXO + IDADE_CAT + INSTRUC_CAT, data = CNS_complete)
resultado(modelo3)
anova(modelo2, modelo3, test = "Chisq")

modelo4 <- multinom(DIAG_TRAT ~ SEXO + IDADE_CAT + INSTRUC_CAT + ESTCONJ_CAT, data = CNS_complete)
resultado(modelo4)
anova(modelo3, modelo4, test = "Chisq") # Missing, increases coefficients — decided not to keep it

modelo5 <- multinom(DIAG_TRAT ~ SEXO + IDADE_CAT + INSTRUC_CAT +  
                      REGIAO, data = CNS_complete)
resultado(modelo5)
anova(modelo3, modelo5, test = "Chisq")

modelo6 <- multinom(DIAG_TRAT ~ SEXO + IDADE_CAT + INSTRUC_CAT + 
                      REGIAO + TRAT_CAT, data = CNS_complete)

resultado(modelo6)
anova(modelo5, modelo6, test = "Chisq")


# Export
resultCNS <- resultado(modelo6)
resultCNS <- resultCNS %>%
  mutate(OR_IC = sprintf("%.2f (%.2f-%.2f)", OR, IC_95_inferior, IC_95_superior))

write_xlsx(resultCNS, path = "log_CNS.xlsx")


##### REGRESSION FOR CCR #####

CCR_complete <- CCR %>% drop_na(SEXO, IDADE_CAT, INSTRUC_CAT, REGIAO, TRAT_CAT)

modelo <- multinom(DIAG_TRAT ~ SEXO, data = CCR)
resultado(modelo)

modelo <- multinom(DIAG_TRAT ~ IDADE_CAT, data = CCR)
resultado(modelo)

modelo <- multinom(DIAG_TRAT ~ INSTRUC_CAT, data = CCR)
resultado(modelo)

modelo <- multinom(DIAG_TRAT ~ ESTCONJ_CAT, data = CCR)
resultado(modelo)

modelo <- multinom(DIAG_TRAT ~ REGIAO, data = CCR)
resultado(modelo)

modelo <- multinom(DIAG_TRAT ~ TRAT_CAT, data = CCR)
resultado(modelo)


modelo1 <- multinom(DIAG_TRAT ~ SEXO, data = CCR_complete)
resultado(modelo1)

modelo2 <- multinom(DIAG_TRAT ~ SEXO + IDADE_CAT, data = CCR_complete)
resultado(modelo2)
anova(modelo1, modelo2, test = "Chisq")

modelo3 <- multinom(DIAG_TRAT ~ SEXO + IDADE_CAT + INSTRUC_CAT, data = CCR_complete)
resultado(modelo3)
anova(modelo2, modelo3, test = "Chisq")

modelo5 <- multinom(DIAG_TRAT ~ SEXO + IDADE_CAT + INSTRUC_CAT +  
                      REGIAO, data = CCR_complete)
resultado(modelo5)
anova(modelo3, modelo5, test = "Chisq")

modelo6 <- multinom(DIAG_TRAT ~ SEXO + IDADE_CAT + INSTRUC_CAT + 
                      REGIAO + TRAT_CAT, data = CCR_complete)

resultado(modelo6)
anova(modelo5, modelo6, test = "Chisq")

# Export
resultCCR <- resultado(modelo6)
resultCCR <- resultCCR %>%
  mutate(OR_IC = sprintf("%.2f (%.2f-%.2f)", OR, IC_95_inferior, IC_95_superior))

write_xlsx(resultCCR, path = "log_CCR.xlsx")


###### REGRESSION FOR CCU #####

CCU_complete <- CCU %>% drop_na(SEXO, IDADE_CAT, INSTRUC_CAT, REGIAO, TRAT_CAT)

modelo <- multinom(DIAG_TRAT ~ IDADE_CAT, data = CCU)
resultado(modelo)

modelo <- multinom(DIAG_TRAT ~ INSTRUC_CAT, data = CCU)
resultado(modelo)

modelo <- multinom(DIAG_TRAT ~ ESTCONJ_CAT, data = CCU)
resultado(modelo)

modelo <- multinom(DIAG_TRAT ~ REGIAO, data = CCU)
resultado(modelo)

modelo <- multinom(DIAG_TRAT ~ TRAT_CAT, data = CCU)
resultado(modelo)


modelo2 <- multinom(DIAG_TRAT ~ IDADE_CAT, data = CCU_complete)
resultado(modelo2)

modelo3 <- multinom(DIAG_TRAT ~ IDADE_CAT + INSTRUC_CAT, data = CCU_complete)
resultado(modelo3)
anova(modelo2, modelo3, test = "Chisq")

modelo5 <- multinom(DIAG_TRAT ~ IDADE_CAT + INSTRUC_CAT +  
                      REGIAO, data = CCU_complete)
resultado(modelo5)
anova(modelo3, modelo5, test = "Chisq")

modelo6 <- multinom(DIAG_TRAT ~ IDADE_CAT + INSTRUC_CAT + 
                      REGIAO + TRAT_CAT, data = CCU_complete)

resultado(modelo6)
anova(modelo5, modelo6, test = "Chisq")

# Export
resultCCU <- resultado(modelo6)
resultCCU <- resultCCU %>%
  mutate(OR_IC = sprintf("%.2f (%.2f-%.2f)", OR, IC_95_inferior, IC_95_superior))

write_xlsx(resultCCU, path = "log_CCU.xlsx")


##### REGRESSION FOR CT #####

CT_complete <- CT %>% drop_na(SEXO, IDADE_CAT, INSTRUC_CAT, REGIAO, TRAT_CAT)

modelo <- multinom(DIAG_TRAT ~ SEXO, data = CT)
resultado(modelo)

modelo <- multinom(DIAG_TRAT ~ IDADE_CAT, data = CT)
resultado(modelo)

modelo <- multinom(DIAG_TRAT ~ INSTRUC_CAT, data = CT)
resultado(modelo)

modelo <- multinom(DIAG_TRAT ~ ESTCONJ_CAT, data = CT)
resultado(modelo)

modelo <- multinom(DIAG_TRAT ~ REGIAO, data = CT)
resultado(modelo)

modelo <- multinom(DIAG_TRAT ~ TRAT_CAT, data = CT)
resultado(modelo)


modelo1 <- multinom(DIAG_TRAT ~ SEXO, data = CT_complete)
resultado(modelo1)

modelo2 <- multinom(DIAG_TRAT ~ SEXO + IDADE_CAT, data = CT_complete)
resultado(modelo2)
anova(modelo1, modelo2, test = "Chisq")

modelo3 <- multinom(DIAG_TRAT ~ SEXO + IDADE_CAT + INSTRUC_CAT, data = CT_complete)
resultado(modelo3)
anova(modelo2, modelo3, test = "Chisq")

modelo5 <- multinom(DIAG_TRAT ~ SEXO + IDADE_CAT + INSTRUC_CAT +  
                      REGIAO, data = CT_complete)
resultado(modelo5)
anova(modelo3, modelo5, test = "Chisq")

# Export
resultCT <- resultado(modelo5)
resultCT <- resultCT %>%
  mutate(OR_IC = sprintf("%.2f (%.2f-%.2f)", OR, IC_95_inferior, IC_95_superior))

write_xlsx(resultCT, path = "log_CT.xlsx")


#### PLOTS

create_forest_plot <- function(data, category, title_suffix = "") {
  df <- data %>% filter(Categoria == category)
  
  df$y <- rev(seq_len(nrow(df)))
  
  df <- df %>%
    mutate(
      tipo = case_when(
        OR == 1 ~ "reference",
        IC_95_superior < 1 ~ "protetor",
        IC_95_inferior > 1 ~ "risco",
        TRUE ~ "neutro"
      ),
      is_category = ifelse(is.na(OR) | Variavel == "", TRUE, FALSE),
      label_text = ifelse(is_category, 
                          paste0("**", Variavel, "**"),  
                          Variavel)
    )
  
  p <- ggplot(df, aes(x = ifelse(is.na(OR), 1, OR), y = y)) +
    geom_vline(xintercept = 1, linetype = "dashed", color = "gray30", size = 0.3) +
    
    geom_segment(
      aes(x = IC_95_inferior, xend = IC_95_superior, y = y, yend = y, 
          color = tipo),
      size = 0.6,
      data = df %>% filter(!is_category)
    ) +
    
    geom_point(
      aes(shape = tipo, color = tipo, size = tipo),
      data = df %>% filter(!is_category)
    ) +
    
    scale_color_manual(
      values = c(
        "reference" = "#1F77B4",
        "protetor" = "#e60000", 
        "neutro" = "gray50", 
        "risco" = "#238E23"
      ),
      guide = "none"
    ) +
    scale_shape_manual(
      values = c(
        "reference" = 18,  
        "protetor" = 15,   
        "neutro" = 15,     
        "risco" = 15       
      ),
      guide = "none"
    ) +
    scale_size_manual(
      values = c(
        "reference" = 4,
        "protetor" = 2.7,
        "neutro" = 2.7,
        "risco" = 2.7
      ),
      guide = "none"
    ) +
    scale_x_continuous(
      trans = "log",
      breaks = c(0.1, 0.2, 0.5, 1, 2),
      expand = expansion(mult = c(0.03, 0.05))  
    ) +
    labs(
      title = paste("Time diagnosis-to-treatment", category, title_suffix),
      x = "Odds Ratio",
      y = ""
    ) +
    theme_minimal() +
    theme(
      axis.text.y = element_blank(),
      axis.text.x = element_text(size = 10, color = "gray40"),
      plot.title = element_text(hjust = 0.5, size = 12, face = "bold"),
      panel.grid.major.y = element_blank(),
      panel.grid.minor = element_blank(),
      plot.margin = margin(5, 10, 5, 25)
    ) + 
    geom_text(
      data = df %>% filter(!Variavel %in% c("Sex", "Age (years)", "Education", "Region of residence", "Treatment")),
      aes(label = Variavel, x = 0.01, y = y),
      hjust = 0, size = 3.5, check_overlap = TRUE
    ) +
    geom_text(
      data = df %>% filter(Variavel %in% c("Sex", "Age (years)", "Education", "Region of residence", "Treatment")),
      aes(label = Variavel, x = 0.01, y = y),   
      hjust = 0, size = 3.5, fontface = "bold"
    ) +
    geom_text(
      aes(label = OR_IC, x = 12),
      hjust = 1, size = 3.5, check_overlap = TRUE
    ) +
    coord_cartesian(clip = "off")
}

setwd("C:/Users/Matheus/Documents/doutorado/accamargo/time_treatment_rsp/results")
# CNS
resultCNS <- read_xlsx("log_CNS.xlsx")
plot_0_30CNS <- create_forest_plot(resultCNS, "0-30", "days")
plot_31_60CNS <- create_forest_plot(resultCNS, "31-60", "days")
combined_plotCNS <- plot_0_30CNS / plot_31_60CNS + plot_layout(heights = c(1, 1))
ggsave("plot_CNS_log.png", combined_plotCNS, width = 10, height = 12, dpi = 300)

# CCU
resultCCU <- read_xlsx("log_CCU.xlsx")
plot_0_30CCU <- create_forest_plot(resultCCU, "0-30", "days")
plot_31_60CCU <- create_forest_plot(resultCCU, "31-60", "days")
combined_plotCCU <- plot_0_30CCU / plot_31_60CCU + plot_layout(heights = c(1, 1))
ggsave("plot_CCU_log.png", combined_plotCCU, width = 10, height = 12, dpi = 300)

# CT
resultCT <- read_xlsx("log_CT.xlsx")
plot_0_30CT <- create_forest_plot(resultCT, "0-30", "days")
plot_31_60CT <- create_forest_plot(resultCT, "31-60", "days")
combined_plotCT <- plot_0_30CT / plot_31_60CT + plot_layout(heights = c(1, 1))
ggsave("plot_CT_log.png", combined_plotCT, width = 10, height = 12, dpi = 300)

# CCR
resultCCR <- read_xlsx("log_CCR.xlsx")
plot_0_30CCR <- create_forest_plot(resultCCR, "0-30", "days")
plot_31_60CCR <- create_forest_plot(resultCCR, "31-60", "days")
combined_plotCCR <- plot_0_30CCR / plot_31_60CCR + plot_layout(heights = c(1, 1))
ggsave("plot_CCR_log.png", combined_plotCCR, width = 10, height = 12, dpi = 300)


# CNS
resultCNS <- read_xlsx("log_CNS.xlsx")
plot_0_30CNS <- create_forest_plot(resultCNS, "0-30", "days")
plot_31_60CNS <- create_forest_plot(resultCNS, "31-60", "days")
combined_plotCNS <- arrangeGrob(plot_0_30CNS, plot_31_60CNS, ncol = 1)

# CCU
resultCCU <- read_xlsx("log_CCU.xlsx")
plot_0_30CCU <- create_forest_plot(resultCCU, "0-30", "days")
plot_31_60CCU <- create_forest_plot(resultCCU, "31-60", "days")
combined_plotCCU <- arrangeGrob(plot_0_30CCU, plot_31_60CCU, ncol = 1)

# CT
resultCT <- read_xlsx("log_CT.xlsx")
plot_0_30CT <- create_forest_plot(resultCT, "0-30", "days")
plot_31_60CT <- create_forest_plot(resultCT, "31-60", "days")
combined_plotCT <- arrangeGrob(plot_0_30CT, plot_31_60CT, ncol = 1)

# CCR
resultCCR <- read_xlsx("log_CCR.xlsx")
plot_0_30CCR <- create_forest_plot(resultCCR, "0-30", "days")
plot_31_60CCR <- create_forest_plot(resultCCR, "31-60", "days")
combined_plotCCR <- arrangeGrob(plot_0_30CCR, plot_31_60CCR, ncol = 1)

# Titles
title_CNS <- textGrob("Central Nervous System", gp = gpar(fontsize = 19, fontface = "bold"))
title_CCU <- textGrob("Cervical", gp = gpar(fontsize = 19, fontface = "bold"))
title_CT  <- textGrob("Thyroid",  gp = gpar(fontsize = 19, fontface = "bold"))
title_CCR <- textGrob("Colorectal", gp = gpar(fontsize = 19, fontface = "bold"))

# Titles
titles_row1 <- arrangeGrob(
  title_CNS, title_CCU,
  nrow = 1
)
titles_row2 <- arrangeGrob(
  title_CT, title_CCR,
  nrow = 1
)

# Graphs
plots_row1 <- arrangeGrob(
  combined_plotCNS,
  combined_plotCCU,
  nrow = 1
)

plots_row2 <- arrangeGrob(
  combined_plotCT,
  combined_plotCCR,
  nrow = 1
)

combined_all <- arrangeGrob(
  titles_row1,
  plots_row1,
  titles_row2,
  plots_row2,
  ncol = 1,
  heights = c(0.05, 1, 0.05, 1)
)


# Save graph
ggsave("plot_log1.png",
       plot = combined_all,
       width = 15, height = 20, dpi = 300)


##### MEDIAN TIME - BRAZILIAN MUNICIPITIES #####

estados <- read_state(year = 2020)
brasil_contorno <- estados %>%
  summarise() %>%
  sf::st_simplify(dTolerance = 4000, preserveTopology = TRUE) 

#Codes
municipios <- read_municipality(year = 2020) 

# CT

CT1 <- CT %>%
  mutate(diff_DIAG_TRAT = case_when(
    diff_DIAG_TRAT > 180 ~ 180,
    diff_DIAG_TRAT < 1 ~ 1,
    TRUE ~ diff_DIAG_TRAT
  ))

CT1 <- CT1 %>%
  group_by(PROCEDEN) %>%
  summarise(DIAG_TRAT_medio = mean(diff_DIAG_TRAT, na.rm = TRUE))

data_mapCT <- municipios %>%
  left_join(CT1, by = c("code_muni" = "PROCEDEN"))

CT1_plot <- ggplot(data_mapCT) +
  geom_sf(aes(fill = DIAG_TRAT_medio), color = NA) +
  geom_sf(data = brasil_contorno, fill = NA, color = "gray10", size = 5) +
  scale_fill_gradientn(
    colours = c("#2E8B57", "#8FE981", "white", "#FF4500", "#D32615", "#AB321E"),
    values = scales::rescale(c(0, 30, 60, 80, 120, 180)),
    limits = c(0, 180)
    ,
    na.value = "gray60"
  ) +
  theme_void() + 
  labs(title = "Thyroid Cancer",
       fill = "Mean time (days)") +
  theme(
    legend.position = c(0.13, 0.3),
    legend.title = element_text(size = rel(0.8), hjust = 0.5),
    legend.text = element_text(size = rel(0.9)),
    plot.title = element_text(size = rel(1.2), hjust = 0.4),
    axis.text = element_blank(),
    axis.title = element_blank(),
    panel.grid = element_blank(),
    panel.border = element_blank()
  )

# CNS

CNS1 <- CNS %>%
  mutate(diff_DIAG_TRAT = case_when(
    diff_DIAG_TRAT > 180 ~ 180,
    diff_DIAG_TRAT < 1 ~ 1,
    TRUE ~ diff_DIAG_TRAT
  ))

CNS1 <- CNS1 %>%
  group_by(PROCEDEN) %>%
  summarise(DIAG_TRAT_medio = mean(diff_DIAG_TRAT, na.rm = TRUE))

data_mapCNS <- municipios %>%
  left_join(CNS1, by = c("code_muni" = "PROCEDEN"))

CNS1_plot <- ggplot(data_mapCNS) +
  geom_sf(aes(fill = DIAG_TRAT_medio), color = NA) +
  geom_sf(data = brasil_contorno, fill = NA, color = "gray10", size = 5) +
  scale_fill_gradientn(
    colours = c("#2E8B57", "#8FE981", "white", "#FF4500", "#D32615", "#AB321E"),
    values = scales::rescale(c(0, 30, 60, 80, 120, 180)),
    limits = c(0, 180)
  ,
    na.value = "gray60"
  ) +
  theme_void() + 
  labs(title = "Central Nervous System Cancer",
       fill = "Mean time (days)") +
  theme(
    legend.position = c(0.13, 0.3),
    legend.title = element_text(size = rel(0.8), hjust = 0.5),
    legend.text = element_text(size = rel(0.9)),
    plot.title = element_text(size = rel(1.2), hjust = 0.4),
    axis.text = element_blank(),
    axis.title = element_blank(),
    panel.grid = element_blank(),
    panel.border = element_blank()
  )

# CCR

CCR1 <- CCR %>%
  mutate(diff_DIAG_TRAT = case_when(
    diff_DIAG_TRAT > 180 ~ 180,
    diff_DIAG_TRAT < 1 ~ 1,
    TRUE ~ diff_DIAG_TRAT
  ))

CCR1 <- CCR1 %>%
  group_by(PROCEDEN) %>%
  summarise(DIAG_TRAT_medio = mean(diff_DIAG_TRAT, na.rm = TRUE))

data_mapCCR <- municipios %>%
  left_join(CCR1, by = c("code_muni" = "PROCEDEN"))

CCR1_plot <- ggplot(data_mapCCR) +
  geom_sf(aes(fill = DIAG_TRAT_medio), color = NA) +
  geom_sf(data = brasil_contorno, fill = NA, color = "gray10", size = 5) +
  scale_fill_gradientn(
    colours = c("#2E8B57", "#8FE981", "white", "#FF4500", "#D32615", "#AB321E"),
    values = scales::rescale(c(0, 30, 60, 80, 120, 180)),
    limits = c(0, 180)
    ,
    na.value = "gray60"
  ) +
  theme_void() + 
  labs(title = "Colorectal Cancer",
       fill = "Mean time (days)") +
  theme(
    legend.position = c(0.13, 0.3),
    legend.title = element_text(size = rel(0.8), hjust = 0.5),
    legend.text = element_text(size = rel(0.9)),
    plot.title = element_text(size = rel(1.2), hjust = 0.4),
    axis.text = element_blank(),
    axis.title = element_blank(),
    panel.grid = element_blank(),
    panel.border = element_blank()
  )

# CCU

CCU1 <- CCU %>%
  mutate(diff_DIAG_TRAT = case_when(
    diff_DIAG_TRAT > 180 ~ 180,
    diff_DIAG_TRAT < 1 ~ 1,
    TRUE ~ diff_DIAG_TRAT
  ))

CCU1 <- CCU1 %>%
  group_by(PROCEDEN) %>%
  summarise(DIAG_TRAT_medio = mean(diff_DIAG_TRAT, na.rm = TRUE))

data_mapCCU <- municipios %>%
  left_join(CCU1, by = c("code_muni" = "PROCEDEN"))

CCU1_plot <- ggplot(data_mapCCU) +
  geom_sf(aes(fill = DIAG_TRAT_medio), color = NA) +
  geom_sf(data = brasil_contorno, fill = NA, color = "gray10", size = 5) +
  scale_fill_gradientn(
    colours = c("#2E8B57", "#8FE981", "white", "#FF4500", "#D32615", "#AB321E"),
    values = scales::rescale(c(0, 30, 60, 80, 120, 180)),
    limits = c(0, 180)
    ,
    na.value = "gray60"
  ) +
  theme_void() + 
  labs(title = "Cervical Cancer",
       fill = "Mean time (days)") +
  theme(
    legend.position = c(0.13, 0.3),
    legend.title = element_text(size = rel(0.8), hjust = 0.5),
    legend.text = element_text(size = rel(0.9)),
    plot.title = element_text(size = rel(1.2), hjust = 0.4),
    axis.text = element_blank(),
    axis.title = element_blank(),
    panel.grid = element_blank(),
    panel.border = element_blank()
  )

# Plot

plotmean_geral <- grid.arrange(CNS1_plot, CCU1_plot, CT1_plot, CCR1_plot, nrow = 2)

titulo <- textGrob("Time from diagnosis to treatment - Brazilian municipalities",
                   gp = gpar(fontsize = 16, fontface = "bold"), 
                   x = 0.5, hjust = 0.5)

plotmean_geral <- grid.arrange(
  titulo,
  plotmean_geral,
  ncol = 1,
  heights = c(0.1, 0.9),
  vp = viewport(width = 0.97, height = 0.97)  # Reduz área de plotagem
)

ggsave("diagnosis_to_treatment_brazilian_municipalities1.png",
       plotmean_geral,
       width = 12, height = 9, dpi = 300)

##### MEDIAN TIME - BRAZILIAN STATES X TREATMENT #####

estados <- read_state(year = 2020)
brasil_contorno <- estados %>%
  summarise() %>%
  sf::st_simplify(dTolerance = 800, preserveTopology = TRUE) 

estados <- rmapshaper::ms_simplify(estados, keep = 0.05, keep_shapes = TRUE)
brasil_contorno <- rmapshaper::ms_simplify(brasil_contorno, keep = 0.05, keep_shapes = TRUE)

# CNS

CNS2 <- CNS %>%
  filter(TRAT_CAT == "Cirurgia") %>%  
  mutate(diff_DIAG_TRAT = case_when(
    diff_DIAG_TRAT > 180 ~ 180,     
    diff_DIAG_TRAT < 1 ~ 1,        
    TRUE ~ diff_DIAG_TRAT           
  ))

CNS3 <- CNS %>%
  filter(TRAT_CAT == "Cirurgia plus") %>%  
  mutate(diff_DIAG_TRAT = case_when(
    diff_DIAG_TRAT > 180 ~ 180,     
    diff_DIAG_TRAT < 1 ~ 1,        
    TRUE ~ diff_DIAG_TRAT           
  ))

CNS4 <- CNS %>%
  filter(TRAT_CAT == "Radioterapia") %>%  
  mutate(diff_DIAG_TRAT = case_when(
    diff_DIAG_TRAT > 180 ~ 180,     
    diff_DIAG_TRAT < 1 ~ 1,        
    TRUE ~ diff_DIAG_TRAT           
  ))

CNS5 <- CNS %>%
  filter(TRAT_CAT == "Quimioterapia") %>%  
  mutate(diff_DIAG_TRAT = case_when(
    diff_DIAG_TRAT > 180 ~ 180,     
    diff_DIAG_TRAT < 1 ~ 1,        
    TRUE ~ diff_DIAG_TRAT           
  ))

CNS6 <- CNS %>%
  filter(TRAT_CAT == "Radioterapia + Quimioterapia") %>%  
  mutate(diff_DIAG_TRAT = case_when(
    diff_DIAG_TRAT > 180 ~ 180,     
    diff_DIAG_TRAT < 1 ~ 1,        
    TRUE ~ diff_DIAG_TRAT           
  ))

CNS_state2 <- CNS2 %>%
  group_by(ESTADRES) %>%  
  summarise(
    DIAG_TRAT_medio = mean(diff_DIAG_TRAT, na.rm = TRUE),
    .groups = "drop"
  )

CNS_state2 <- estados %>%
  left_join(CNS_state2, by = c("abbrev_state" = "ESTADRES"))

CNS_state3 <- CNS3 %>%
  group_by(ESTADRES) %>%
  summarise(
    DIAG_TRAT_medio = mean(diff_DIAG_TRAT, na.rm = TRUE),
    .groups = "drop"
  )

CNS_state3 <- estados %>%
  left_join(CNS_state3, by = c("abbrev_state" = "ESTADRES"))


CNS_state4 <- CNS4 %>%
  group_by(ESTADRES) %>%
  summarise(
    DIAG_TRAT_medio = mean(diff_DIAG_TRAT, na.rm = TRUE),
    .groups = "drop"
  )

CNS_state4 <- estados %>%
  left_join(CNS_state4, by = c("abbrev_state" = "ESTADRES"))


CNS_state5 <- CNS5 %>%
  group_by(ESTADRES) %>%
  summarise(
    DIAG_TRAT_medio = mean(diff_DIAG_TRAT, na.rm = TRUE),
    .groups = "drop"
  )

CNS_state5 <- estados %>%
  left_join(CNS_state5, by = c("abbrev_state" = "ESTADRES"))


CNS_state6 <- CNS6 %>%
  group_by(ESTADRES) %>%
  summarise(
    DIAG_TRAT_medio = mean(diff_DIAG_TRAT, na.rm = TRUE),
    .groups = "drop"
  )

CNS_state6 <- estados %>%
  left_join(CNS_state6, by = c("abbrev_state" = "ESTADRES"))

CNS_s <- ggplot(CNS_state2) +
  geom_sf(aes(fill = DIAG_TRAT_medio), color = "gray80", size = 0.2) +
  geom_sf(data = brasil_contorno, fill = NA, color = "gray10", size = 5) +
  scale_fill_gradientn(
    colours = c("#2E8B57", "#8FE981", "white", "#FF4500", "#D32615", "#AB321E"),
    values = scales::rescale(c(0, 30, 60, 80, 120, 180)),
    limits = c(0, 180)
    ,
    na.value = "gray60"
  ) +
  theme_void() + 
  labs(title = "",
       fill = "Mean time (days)") +
  theme(
    legend.position = "none",
    legend.title = element_text(size = rel(0.9), hjust = 0.5),
    legend.text = element_text(size = rel(0.9)),
    plot.title = element_text(size = rel(1.2), hjust = 0.4),
    axis.text = element_blank(),
    axis.title = element_blank(),
    panel.grid = element_blank(),
    panel.border = element_blank()
  )

CNS_sp <- ggplot(CNS_state3) +
  geom_sf(aes(fill = DIAG_TRAT_medio), color = "gray80", size = 0.2) +
  geom_sf(data = brasil_contorno, fill = NA, color = "gray10", size = 5) +
  scale_fill_gradientn(
    colours = c("#2E8B57", "#8FE981", "white", "#FF4500", "#D32615", "#AB321E"),
    values = scales::rescale(c(0, 30, 60, 80, 120, 180)),
    limits = c(0, 180)
    ,
    na.value = "gray60"
  ) +
  theme_void() + 
  labs(title = "",
       fill = "Mean time (days)") +
  theme(
    legend.position = "none",
    legend.title = element_text(size = rel(0.9), hjust = 0.5),
    legend.text = element_text(size = rel(0.9)),
    plot.title = element_text(size = rel(1.2), hjust = 0.4),
    axis.text = element_blank(),
    axis.title = element_blank(),
    panel.grid = element_blank(),
    panel.border = element_blank()
  )

CNS_r <- ggplot(CNS_state4) +
  geom_sf(aes(fill = DIAG_TRAT_medio), color = "gray80", size = 0.2) +
  geom_sf(data = brasil_contorno, fill = NA, color = "gray10", size = 5) +
  scale_fill_gradientn(
    colours = c("#2E8B57", "#8FE981", "white", "#FF4500", "#D32615", "#AB321E"),
    values = scales::rescale(c(0, 30, 60, 80, 120, 180)),
    limits = c(0, 180)
    ,
    na.value = "gray60"
  ) +
  theme_void() + 
  labs(title = "",
       fill = "Mean time (days)") +
  theme(
    legend.position = "none",
    legend.title = element_text(size = rel(0.9), hjust = 0.5),
    legend.text = element_text(size = rel(0.9)),
    plot.title = element_text(size = rel(1.2), hjust = 0.4),
    axis.text = element_blank(),
    axis.title = element_blank(),
    panel.grid = element_blank(),
    panel.border = element_blank()
  )

CNS_c <- ggplot(CNS_state5) +
  geom_sf(aes(fill = DIAG_TRAT_medio), color = "gray80", size = 0.2) +
  geom_sf(data = brasil_contorno, fill = NA, color = "gray10", size = 5) +
  scale_fill_gradientn(
    colours = c("#2E8B57", "#8FE981", "white", "#FF4500", "#D32615", "#AB321E"),
    values = scales::rescale(c(0, 30, 60, 80, 120, 180)),
    limits = c(0, 180)
    ,
    na.value = "gray60"
  ) +
  theme_void() + 
  labs(title = "",
       fill = "Mean time (days)") +
  theme(
    legend.position = "none",
    legend.title = element_text(size = rel(0.9), hjust = 0.5),
    legend.text = element_text(size = rel(0.9)),
    plot.title = element_text(size = rel(1.2), hjust = 0.4),
    axis.text = element_blank(),
    axis.title = element_blank(),
    panel.grid = element_blank(),
    panel.border = element_blank()
  )

CNS_rc <- ggplot(CNS_state6) +
  geom_sf(aes(fill = DIAG_TRAT_medio), color = "gray80", size = 0.2) +
  geom_sf(data = brasil_contorno, fill = NA, color = "gray10", size = 5) +
  scale_fill_gradientn(
    colours = c("#2E8B57", "#8FE981", "white", "#FF4500", "#D32615", "#AB321E"),
    values = scales::rescale(c(0, 30, 60, 80, 120, 180)),
    limits = c(0, 180)
    ,
    na.value = "gray60"
  ) +
  theme_void() + 
  labs(title = "",
       fill = "Mean time (days)") +
  theme(
    legend.position = "none",
    legend.title = element_text(size = rel(0.9), hjust = 0.5),
    legend.text = element_text(size = rel(0.9)),
    plot.title = element_text(size = rel(1.2), hjust = 0.4),
    axis.text = element_blank(),
    axis.title = element_blank(),
    panel.grid = element_blank(),
    panel.border = element_blank()
  )

## CCU

CCU2 <- CCU %>%
  filter(TRAT_CAT == "Cirurgia") %>%
  mutate(diff_DIAG_TRAT = case_when(
    diff_DIAG_TRAT > 180 ~ 180,
    diff_DIAG_TRAT < 1 ~ 1,
    TRUE ~ diff_DIAG_TRAT
  ))

CCU3 <- CCU %>%
  filter(TRAT_CAT == "Cirurgia plus") %>%
  mutate(diff_DIAG_TRAT = case_when(
    diff_DIAG_TRAT > 180 ~ 180,
    diff_DIAG_TRAT < 1 ~ 1,
    TRUE ~ diff_DIAG_TRAT
  ))

CCU4 <- CCU %>%
  filter(TRAT_CAT == "Radioterapia") %>%
  mutate(diff_DIAG_TRAT = case_when(
    diff_DIAG_TRAT > 180 ~ 180,
    diff_DIAG_TRAT < 1 ~ 1,
    TRUE ~ diff_DIAG_TRAT
  ))

CCU5 <- CCU %>%
  filter(TRAT_CAT == "Quimioterapia") %>%
  mutate(diff_DIAG_TRAT = case_when(
    diff_DIAG_TRAT > 180 ~ 180,
    diff_DIAG_TRAT < 1 ~ 1,
    TRUE ~ diff_DIAG_TRAT
  ))

CCU6 <- CCU %>%
  filter(TRAT_CAT == "Radioterapia + Quimioterapia") %>%
  mutate(diff_DIAG_TRAT = case_when(
    diff_DIAG_TRAT > 180 ~ 180,
    diff_DIAG_TRAT < 1 ~ 1,
    TRUE ~ diff_DIAG_TRAT
  ))


CCU_state2 <- CCU2 %>%
  group_by(ESTADRES) %>%
  summarise(DIAG_TRAT_medio = mean(diff_DIAG_TRAT, na.rm = TRUE), .groups = "drop") 

CCU_state2 <- estados %>%
  left_join(CCU_state2, by = c("abbrev_state" = "ESTADRES"))

CCU_state3 <- CCU3 %>%
  group_by(ESTADRES) %>%
  summarise(DIAG_TRAT_medio = mean(diff_DIAG_TRAT, na.rm = TRUE), .groups = "drop") 

CCU_state3 <- estados %>%
  left_join(CCU_state3, by = c("abbrev_state" = "ESTADRES"))

CCU_state4 <- CCU4 %>%
  group_by(ESTADRES) %>%
  summarise(DIAG_TRAT_medio = mean(diff_DIAG_TRAT, na.rm = TRUE), .groups = "drop") 

CCU_state4 <- estados %>%
  left_join(CCU_state4, by = c("abbrev_state" = "ESTADRES"))

CCU_state5 <- CCU5 %>%
  group_by(ESTADRES) %>%
  summarise(DIAG_TRAT_medio = mean(diff_DIAG_TRAT, na.rm = TRUE), .groups = "drop") 

CCU_state5 <- estados %>%
  left_join(CCU_state5, by = c("abbrev_state" = "ESTADRES"))

CCU_state6 <- CCU6 %>%
  group_by(ESTADRES) %>%
  summarise(DIAG_TRAT_medio = mean(diff_DIAG_TRAT, na.rm = TRUE), .groups = "drop") 

CCU_state6 <- estados %>%
  left_join(CCU_state6, by = c("abbrev_state" = "ESTADRES"))


CCU_s <- ggplot(CCU_state2) +
  geom_sf(aes(fill = DIAG_TRAT_medio), color = "gray80", size = 0.2) +
  geom_sf(data = brasil_contorno, fill = NA, color = "gray10", size = 5) +
  scale_fill_gradientn(
    colours = c("#2E8B57", "#8FE981", "white", "#FF4500", "#D32615", "#AB321E"),
    values = scales::rescale(c(0, 30, 60, 80, 120, 180)),
    limits = c(0, 180),
    na.value = "gray60"
  ) +
  theme_void() +
  labs(title = "",
       fill = "Mean time (days)") +
  theme(
    legend.position = "none",
    legend.title = element_text(size = rel(0.9), hjust = 0.5),
    legend.text = element_text(size = rel(0.9)),
    plot.title = element_text(size = rel(1.2), hjust = 0.4),
    axis.text = element_blank(),
    axis.title = element_blank(),
    panel.grid = element_blank(),
    panel.border = element_blank()
  )

CCU_sp <- ggplot(CCU_state3) +
  geom_sf(aes(fill = DIAG_TRAT_medio), color = "gray80", size = 0.2) +
  geom_sf(data = brasil_contorno, fill = NA, color = "gray10", size = 5) +
  scale_fill_gradientn(
    colours = c("#2E8B57", "#8FE981", "white", "#FF4500", "#D32615", "#AB321E"),
    values = scales::rescale(c(0, 30, 60, 80, 120, 180)),
    limits = c(0, 180),
    na.value = "gray60"
  ) +
  theme_void() +
  labs(title = "",
       fill = "Mean time (days)") +
  theme(
    legend.position = "none",
    legend.title = element_text(size = rel(0.9), hjust = 0.5),
    legend.text = element_text(size = rel(0.9)),
    plot.title = element_text(size = rel(1.2), hjust = 0.4),
    axis.text = element_blank(),
    axis.title = element_blank(),
    panel.grid = element_blank(),
    panel.border = element_blank()
  )

CCU_r <- ggplot(CCU_state4) +
  geom_sf(aes(fill = DIAG_TRAT_medio), color = "gray80", size = 0.2) +
  geom_sf(data = brasil_contorno, fill = NA, color = "gray10", size = 5) +
  scale_fill_gradientn(
    colours = c("#2E8B57", "#8FE981", "white", "#FF4500", "#D32615", "#AB321E"),
    values = scales::rescale(c(0, 30, 60, 80, 120, 180)),
    limits = c(0, 180),
    na.value = "gray60"
  ) +
  theme_void() +
  labs(title = "",
       fill = "Mean time (days)") +
  theme(
    legend.position = "none",
    legend.title = element_text(size = rel(0.9), hjust = 0.5),
    legend.text = element_text(size = rel(0.9)),
    plot.title = element_text(size = rel(1.2), hjust = 0.4),
    axis.text = element_blank(),
    axis.title = element_blank(),
    panel.grid = element_blank(),
    panel.border = element_blank()
  )

CCU_c <- ggplot(CCU_state5) +
  geom_sf(aes(fill = DIAG_TRAT_medio), color = "gray80", size = 0.2) +
  geom_sf(data = brasil_contorno, fill = NA, color = "gray10", size = 5) +
  scale_fill_gradientn(
    colours = c("#2E8B57", "#8FE981", "white", "#FF4500", "#D32615", "#AB321E"),
    values = scales::rescale(c(0, 30, 60, 80, 120, 180)),
    limits = c(0, 180),
    na.value = "gray60"
  ) +
  theme_void() +
  labs(title = "",
       fill = "Mean time (days)") +
  theme(
    legend.position = "none",
    legend.title = element_text(size = rel(0.9), hjust = 0.5),
    legend.text = element_text(size = rel(0.9)),
    plot.title = element_text(size = rel(1.2), hjust = 0.4),
    axis.text = element_blank(),
    axis.title = element_blank(),
    panel.grid = element_blank(),
    panel.border = element_blank()
  )

CCU_rc <- ggplot(CCU_state6) +
  geom_sf(aes(fill = DIAG_TRAT_medio), color = "gray80", size = 0.2) +
  geom_sf(data = brasil_contorno, fill = NA, color = "gray10", size = 5) +
  scale_fill_gradientn(
    colours = c("#2E8B57", "#8FE981", "white", "#FF4500", "#D32615", "#AB321E"),
    values = scales::rescale(c(0, 30, 60, 80, 120, 180)),
    limits = c(0, 180),
    na.value = "gray60"
  ) +
  theme_void() +
  labs(title = "",
       fill = "Mean time (days)") +
  theme(
    legend.position = "none",
    legend.title = element_text(size = rel(0.9), hjust = 0.5),
    legend.text = element_text(size = rel(0.9)),
    plot.title = element_text(size = rel(1.2), hjust = 0.4),
    axis.text = element_blank(),
    axis.title = element_blank(),
    panel.grid = element_blank(),
    panel.border = element_blank()
  )


## CT

CT2 <- CT %>%
  filter(TRAT_CAT == "Cirurgia") %>%
  mutate(diff_DIAG_TRAT = case_when(
    diff_DIAG_TRAT > 180 ~ 180,
    diff_DIAG_TRAT < 1 ~ 1,
    TRUE ~ diff_DIAG_TRAT
  ))

CT3 <- CT %>%
  filter(TRAT_CAT == "Cirurgia plus") %>%
  mutate(diff_DIAG_TRAT = case_when(
    diff_DIAG_TRAT > 180 ~ 180,
    diff_DIAG_TRAT < 1 ~ 1,
    TRUE ~ diff_DIAG_TRAT
  ))

CT4 <- CT %>%
  filter(TRAT_CAT == "Radioterapia") %>%
  mutate(diff_DIAG_TRAT = case_when(
    diff_DIAG_TRAT > 180 ~ 180,
    diff_DIAG_TRAT < 1 ~ 1,
    TRUE ~ diff_DIAG_TRAT
  ))

CT5 <- CT %>%
  filter(TRAT_CAT == "Quimioterapia") %>%
  mutate(diff_DIAG_TRAT = case_when(
    diff_DIAG_TRAT > 180 ~ 180,
    diff_DIAG_TRAT < 1 ~ 1,
    TRUE ~ diff_DIAG_TRAT
  ))

CT6 <- CT %>%
  filter(TRAT_CAT == "Radioterapia + Quimioterapia") %>%
  mutate(diff_DIAG_TRAT = case_when(
    diff_DIAG_TRAT > 180 ~ 180,
    diff_DIAG_TRAT < 1 ~ 1,
    TRUE ~ diff_DIAG_TRAT
  ))


CT_state2 <- CT2 %>%
  group_by(ESTADRES) %>%
  summarise(DIAG_TRAT_medio = mean(diff_DIAG_TRAT, na.rm = TRUE), .groups = "drop") 

CT_state2 <- estados %>%
  left_join(CT_state2, by = c("abbrev_state" = "ESTADRES"))

CT_state3 <- CT3 %>%
  group_by(ESTADRES) %>%
  summarise(DIAG_TRAT_medio = mean(diff_DIAG_TRAT, na.rm = TRUE), .groups = "drop") 

CT_state3 <- estados %>%
  left_join(CT_state3, by = c("abbrev_state" = "ESTADRES"))

CT_state4 <- CT4 %>%
  group_by(ESTADRES) %>%
  summarise(DIAG_TRAT_medio = mean(diff_DIAG_TRAT, na.rm = TRUE), .groups = "drop") 

CT_state4 <- estados %>%
  left_join(CT_state4, by = c("abbrev_state" = "ESTADRES"))

CT_state5 <- CT5 %>%
  group_by(ESTADRES) %>%
  summarise(DIAG_TRAT_medio = mean(diff_DIAG_TRAT, na.rm = TRUE), .groups = "drop") 

CT_state5 <- estados %>%
  left_join(CT_state5, by = c("abbrev_state" = "ESTADRES"))

CT_state6 <- CT6 %>%
  group_by(ESTADRES) %>%
  summarise(DIAG_TRAT_medio = mean(diff_DIAG_TRAT, na.rm = TRUE), .groups = "drop") 

CT_state6 <- estados %>%
  left_join(CT_state6, by = c("abbrev_state" = "ESTADRES"))

CT_s <- ggplot(CT_state2) +
  geom_sf(aes(fill = DIAG_TRAT_medio), color = "gray80", size = 0.2) +
  geom_sf(data = brasil_contorno, fill = NA, color = "gray10", size = 5) +
  scale_fill_gradientn(
    colours = c("#2E8B57", "#8FE981", "white", "#FF4500", "#D32615", "#AB321E"),
    values = scales::rescale(c(0, 30, 60, 80, 120, 180)),
    limits = c(0, 180),
    na.value = "gray60"
  ) +
  theme_void() +
  labs(title = "",
       fill = "Mean time (days)") +
  theme(
    legend.position = "none",
    legend.title = element_text(size = rel(0.9), hjust = 0.5),
    legend.text = element_text(size = rel(0.9)),
    plot.title = element_text(size = rel(1.2), hjust = 0.4),
    axis.text = element_blank(),
    axis.title = element_blank(),
    panel.grid = element_blank(),
    panel.border = element_blank()
  )

CT_branco <- ggplot(CT_state2) +
  geom_sf(aes(fill = DIAG_TRAT_medio), color = "gray80", size = 0.2) +
  geom_sf(data = brasil_contorno, fill = NA, color = "gray10", size = 5) +
  scale_fill_gradientn(
    colours = c("gray60", "gray60", "gray60", "gray60", "gray60", "gray60"),
    values = scales::rescale(c(0, 30, 60, 80, 120, 180)),
    limits = c(0, 180),
    na.value = "gray60"
  ) +
  theme_void() +
  labs(title = "",
       fill = "Mean time (days)") +
  theme(
    legend.position = "none",
    legend.title = element_text(size = rel(0.9), hjust = 0.5),
    legend.text = element_text(size = rel(0.9)),
    plot.title = element_text(size = rel(1.2), hjust = 0.4),
    axis.text = element_blank(),
    axis.title = element_blank(),
    panel.grid = element_blank(),
    panel.border = element_blank()
  )


CT_sp <- ggplot(CT_state3) +
  geom_sf(aes(fill = DIAG_TRAT_medio), color = "gray80", size = 0.2) +
  geom_sf(data = brasil_contorno, fill = NA, color = "gray10", size = 5) +
  scale_fill_gradientn(
    colours = c("#2E8B57", "#8FE981", "white", "#FF4500", "#D32615", "#AB321E"),
    values = scales::rescale(c(0, 30, 60, 80, 120, 180)),
    limits = c(0, 180),
    na.value = "gray60"
  ) +
  theme_void() +
  labs(title = "",
       fill = "Mean time (days)") +
  theme(
    legend.position = "none",
    legend.title = element_text(size = rel(0.9), hjust = 0.5),
    legend.text = element_text(size = rel(0.9)),
    plot.title = element_text(size = rel(1.2), hjust = 0.4),
    axis.text = element_blank(),
    axis.title = element_blank(),
    panel.grid = element_blank(),
    panel.border = element_blank()
  )

CT_r <- ggplot(CT_state4) +
  geom_sf(aes(fill = DIAG_TRAT_medio), color = "gray80", size = 0.2) +
  geom_sf(data = brasil_contorno, fill = NA, color = "gray10", size = 5) +
  scale_fill_gradientn(
    colours = c("#2E8B57", "#8FE981", "white", "#FF4500", "#D32615", "#AB321E"),
    values = scales::rescale(c(0, 30, 60, 80, 120, 180)),
    limits = c(0, 180),
    na.value = "gray60"
  ) +
  theme_void() +
  labs(title = "",
       fill = "Mean time (days)") +
  theme(
    legend.position = "none",
    legend.title = element_text(size = rel(0.9), hjust = 0.5),
    legend.text = element_text(size = rel(0.9)),
    plot.title = element_text(size = rel(1.2), hjust = 0.4),
    axis.text = element_blank(),
    axis.title = element_blank(),
    panel.grid = element_blank(),
    panel.border = element_blank()
  )

CT_c <- ggplot(CT_state5) +
  geom_sf(aes(fill = DIAG_TRAT_medio), color = "gray80", size = 0.2) +
  geom_sf(data = brasil_contorno, fill = NA, color = "gray10", size = 5) +
  scale_fill_gradientn(
    colours = c("#2E8B57", "#8FE981", "white", "#FF4500", "#D32615", "#AB321E"),
    values = scales::rescale(c(0, 30, 60, 80, 120, 180)),
    limits = c(0, 180),
    na.value = "gray60"
  ) +
  theme_void() +
  labs(title = "",
       fill = "Mean time (days)") +
  theme(
    legend.position = "none",
    legend.title = element_text(size = rel(0.9), hjust = 0.5),
    legend.text = element_text(size = rel(0.9)),
    plot.title = element_text(size = rel(1.2), hjust = 0.4),
    axis.text = element_blank(),
    axis.title = element_blank(),
    panel.grid = element_blank(),
    panel.border = element_blank()
  )

CT_rc <- ggplot(CT_state6) +
  geom_sf(aes(fill = DIAG_TRAT_medio), color = "gray80", size = 0.2) +
  geom_sf(data = brasil_contorno, fill = NA, color = "gray10", size = 5) +
  scale_fill_gradientn(
    colours = c("#2E8B57", "#8FE981", "white", "#FF4500", "#D32615", "#AB321E"),
    values = scales::rescale(c(0, 30, 60, 80, 120, 180)),
    limits = c(0, 180),
    na.value = "gray60"
  ) +
  theme_void() +
  labs(title = "",
       fill = "Mean time (days)") +
  theme(
    legend.position = "none",
    legend.title = element_text(size = rel(0.9), hjust = 0.5),
    legend.text = element_text(size = rel(0.9)),
    plot.title = element_text(size = rel(1.2), hjust = 0.4),
    axis.text = element_blank(),
    axis.title = element_blank(),
    panel.grid = element_blank(),
    panel.border = element_blank()
  )

## CCR

CCR2 <- CCR %>%
  filter(TRAT_CAT == "Cirurgia") %>%
  mutate(diff_DIAG_TRAT = case_when(
    diff_DIAG_TRAT > 180 ~ 180,
    diff_DIAG_TRAT < 1 ~ 1,
    TRUE ~ diff_DIAG_TRAT
  ))

CCR3 <- CCR %>%
  filter(TRAT_CAT == "Cirurgia plus") %>%
  mutate(diff_DIAG_TRAT = case_when(
    diff_DIAG_TRAT > 180 ~ 180,
    diff_DIAG_TRAT < 1 ~ 1,
    TRUE ~ diff_DIAG_TRAT
  ))

CCR4 <- CCR %>%
  filter(TRAT_CAT == "Radioterapia") %>%
  mutate(diff_DIAG_TRAT = case_when(
    diff_DIAG_TRAT > 180 ~ 180,
    diff_DIAG_TRAT < 1 ~ 1,
    TRUE ~ diff_DIAG_TRAT
  ))

CCR5 <- CCR %>%
  filter(TRAT_CAT == "Quimioterapia") %>%
  mutate(diff_DIAG_TRAT = case_when(
    diff_DIAG_TRAT > 180 ~ 180,
    diff_DIAG_TRAT < 1 ~ 1,
    TRUE ~ diff_DIAG_TRAT
  ))

CCR6 <- CCR %>%
  filter(TRAT_CAT == "Radioterapia + Quimioterapia") %>%
  mutate(diff_DIAG_TRAT = case_when(
    diff_DIAG_TRAT > 180 ~ 180,
    diff_DIAG_TRAT < 1 ~ 1,
    TRUE ~ diff_DIAG_TRAT
  ))


CCR_state2 <- CCR2 %>%
  group_by(ESTADRES) %>%
  summarise(DIAG_TRAT_medio = mean(diff_DIAG_TRAT, na.rm = TRUE), .groups = "drop") 

CCR_state2 <- estados %>%
  left_join(CCR_state2, by = c("abbrev_state" = "ESTADRES"))

CCR_state3 <- CCR3 %>%
  group_by(ESTADRES) %>%
  summarise(DIAG_TRAT_medio = mean(diff_DIAG_TRAT, na.rm = TRUE), .groups = "drop") 

CCR_state3 <- estados %>%
  left_join(CCR_state3, by = c("abbrev_state" = "ESTADRES"))

CCR_state4 <- CCR4 %>%
  group_by(ESTADRES) %>%
  summarise(DIAG_TRAT_medio = mean(diff_DIAG_TRAT, na.rm = TRUE), .groups = "drop") 

CCR_state4 <- estados %>%
  left_join(CCR_state4, by = c("abbrev_state" = "ESTADRES"))

CCR_state5 <- CCR5 %>%
  group_by(ESTADRES) %>%
  summarise(DIAG_TRAT_medio = mean(diff_DIAG_TRAT, na.rm = TRUE), .groups = "drop") 

CCR_state5 <- estados %>%
  left_join(CCR_state5, by = c("abbrev_state" = "ESTADRES"))

CCR_state6 <- CCR6 %>%
  group_by(ESTADRES) %>%
  summarise(DIAG_TRAT_medio = mean(diff_DIAG_TRAT, na.rm = TRUE), .groups = "drop") 

CCR_state6 <- estados %>%
  left_join(CCR_state6, by = c("abbrev_state" = "ESTADRES"))


# Save files
setwd("C:/Users/Matheus/Documents/doutorado/accamargo/time_treatment_rsp/means")

# CNS
CNS1 <- CNS %>%
  mutate(diff_DIAG_TRAT = case_when(
    diff_DIAG_TRAT > 360 ~ 360,
    diff_DIAG_TRAT < 1 ~ 1,
    TRUE ~ diff_DIAG_TRAT
  ))
CNS_brazil <- CNS1 %>%
  summarise(DIAG_TRAT_medio = mean(diff_DIAG_TRAT, na.rm = TRUE), .groups = "drop")
CNS_state <- CNS1 %>%
  group_by(ESTADRES) %>%
  summarise(DIAG_TRAT_medio = mean(diff_DIAG_TRAT, na.rm = TRUE), .groups = "drop")
write_xlsx(CNS_state,   "CNS_state.xlsx")
write_xlsx(CNS_state2,  "CNS_state2.xlsx")
write_xlsx(CNS_state3,  "CNS_state3.xlsx")
write_xlsx(CNS_state4,  "CNS_state4.xlsx")
write_xlsx(CNS_state5,  "CNS_state5.xlsx")
write_xlsx(CNS_state6,  "CNS_state6.xlsx")

# CT
CT1 <- CT %>%
  mutate(diff_DIAG_TRAT = case_when(
    diff_DIAG_TRAT > 360 ~ 360,
    diff_DIAG_TRAT < 1 ~ 1,
    TRUE ~ diff_DIAG_TRAT
  ))
CT_brazil <- CT1 %>%
  summarise(DIAG_TRAT_medio = mean(diff_DIAG_TRAT, na.rm = TRUE), .groups = "drop")
CT_state <- CT1 %>%
  group_by(ESTADRES) %>%
  summarise(DIAG_TRAT_medio = mean(diff_DIAG_TRAT, na.rm = TRUE), .groups = "drop")
write_xlsx(CT_state,   "CT_state.xlsx")
write_xlsx(CT_state2,  "CT_state2.xlsx")
write_xlsx(CT_state3,  "CT_state3.xlsx")
write_xlsx(CT_state4,  "CT_state4.xlsx")
write_xlsx(CT_state5,  "CT_state5.xlsx")
write_xlsx(CT_state6,  "CT_state6.xlsx")

# CCU
CCU1 <- CCU %>%
  mutate(diff_DIAG_TRAT = case_when(
    diff_DIAG_TRAT > 360 ~ 360,
    diff_DIAG_TRAT < 1 ~ 1,
    TRUE ~ diff_DIAG_TRAT
  ))
CCU_brazil <- CCU1 %>%
  summarise(DIAG_TRAT_medio = mean(diff_DIAG_TRAT, na.rm = TRUE), .groups = "drop")
CCU_state <- CCU1 %>%
  group_by(ESTADRES) %>%
  summarise(DIAG_TRAT_medio = mean(diff_DIAG_TRAT, na.rm = TRUE), .groups = "drop")
write_xlsx(CCU_state,   "CCU_state.xlsx")
write_xlsx(CCU_state2,  "CCU_state2.xlsx")
write_xlsx(CCU_state3,  "CCU_state3.xlsx")
write_xlsx(CCU_state4,  "CCU_state4.xlsx")
write_xlsx(CCU_state5,  "CCU_state5.xlsx")
write_xlsx(CCU_state6,  "CCU_state6.xlsx")

# CCR
CCR1 <- CCR %>%
  mutate(diff_DIAG_TRAT = case_when(
    diff_DIAG_TRAT > 360 ~ 360,
    diff_DIAG_TRAT < 1 ~ 1,
    TRUE ~ diff_DIAG_TRAT
  ))
CCR_brazil <- CCR1 %>%
  summarise(DIAG_TRAT_medio = mean(diff_DIAG_TRAT, na.rm = TRUE), .groups = "drop")
CCR_state <- CCR1 %>%
  group_by(ESTADRES) %>%
  summarise(DIAG_TRAT_medio = mean(diff_DIAG_TRAT, na.rm = TRUE), .groups = "drop")
write_xlsx(CCR_state,   "CCR_state.xlsx")
write_xlsx(CCR_state2,  "CCR_state2.xlsx")
write_xlsx(CCR_state3,  "CCR_state3.xlsx")
write_xlsx(CCR_state4,  "CCR_state4.xlsx")
write_xlsx(CCR_state5,  "CCR_state5.xlsx")
write_xlsx(CCR_state6,  "CCR_state6.xlsx")
# Criar os gráficos ggplot para CCR (mesmo estilo dos CNS)

CCR_s <- ggplot(CCR_state2) +
  geom_sf(aes(fill = DIAG_TRAT_medio), color = "gray80", size = 0.2) +
  geom_sf(data = brasil_contorno, fill = NA, color = "gray10", size = 5) +
  scale_fill_gradientn(
    colours = c("#2E8B57", "#8FE981", "white", "#FF4500", "#D32615", "#AB321E"),
    values = scales::rescale(c(0, 30, 60, 80, 120, 180)),
    limits = c(0, 180),
    na.value = "gray60"
  ) +
  theme_void() +
  labs(title = "",
       fill = "Mean time (days)") +
  theme(
    legend.position = "none",
    legend.title = element_text(size = rel(0.9), hjust = 0.5),
    legend.text = element_text(size = rel(0.9)),
    plot.title = element_text(size = rel(1.2), hjust = 0.4),
    axis.text = element_blank(),
    axis.title = element_blank(),
    panel.grid = element_blank(),
    panel.border = element_blank()
  )

CCR_sp <- ggplot(CCR_state3) +
  geom_sf(aes(fill = DIAG_TRAT_medio), color = "gray80", size = 0.2) +
  geom_sf(data = brasil_contorno, fill = NA, color = "gray10", size = 5) +
  scale_fill_gradientn(
    colours = c("#2E8B57", "#8FE981", "white", "#FF4500", "#D32615", "#AB321E"),
    values = scales::rescale(c(0, 30, 60, 80, 120, 180)),
    limits = c(0, 180),
    na.value = "gray60"
  ) +
  theme_void() +
  labs(title = "",
       fill = "Mean time (days)") +
  theme(
    legend.position = "none",
    legend.title = element_text(size = rel(0.9), hjust = 0.5),
    legend.text = element_text(size = rel(0.9)),
    plot.title = element_text(size = rel(1.2), hjust = 0.4),
    axis.text = element_blank(),
    axis.title = element_blank(),
    panel.grid = element_blank(),
    panel.border = element_blank()
  )

CCR_r <- ggplot(CCR_state4) +
  geom_sf(aes(fill = DIAG_TRAT_medio), color = "gray80", size = 0.2) +
  geom_sf(data = brasil_contorno, fill = NA, color = "gray10", size = 5) +
  scale_fill_gradientn(
    colours = c("#2E8B57", "#8FE981", "white", "#FF4500", "#D32615", "#AB321E"),
    values = scales::rescale(c(0, 30, 60, 80, 120, 180)),
    limits = c(0, 180),
    na.value = "gray60"
  ) +
  theme_void() +
  labs(title = "",
       fill = "Mean time (days)") +
  theme(
    legend.position = "none",
    legend.title = element_text(size = rel(0.9), hjust = 0.5),
    legend.text = element_text(size = rel(0.9)),
    plot.title = element_text(size = rel(1.2), hjust = 0.4),
    axis.text = element_blank(),
    axis.title = element_blank(),
    panel.grid = element_blank(),
    panel.border = element_blank()
  )

CCR_c <- ggplot(CCR_state5) +
  geom_sf(aes(fill = DIAG_TRAT_medio), color = "gray80", size = 0.2) +
  geom_sf(data = brasil_contorno, fill = NA, color = "gray10", size = 5) +
  scale_fill_gradientn(
    colours = c("#2E8B57", "#8FE981", "white", "#FF4500", "#D32615", "#AB321E"),
    values = scales::rescale(c(0, 30, 60, 80, 120, 180)),
    limits = c(0, 180),
    na.value = "gray60"
  ) +
  theme_void() +
  labs(title = "",
       fill = "Mean time (days)") +
  theme(
    legend.position = "none",
    legend.title = element_text(size = rel(0.9), hjust = 0.5),
    legend.text = element_text(size = rel(0.9)),
    plot.title = element_text(size = rel(1.2), hjust = 0.4),
    axis.text = element_blank(),
    axis.title = element_blank(),
    panel.grid = element_blank(),
    panel.border = element_blank()
  )

CCR_rc <- ggplot(CCR_state6) +
  geom_sf(aes(fill = DIAG_TRAT_medio), color = "gray80", size = 0.2) +
  geom_sf(data = brasil_contorno, fill = NA, color = "gray10", size = 5) +
  scale_fill_gradientn(
    colours = c("#2E8B57", "#8FE981", "white", "#FF4500", "#D32615", "#AB321E"),
    values = scales::rescale(c(0, 30, 60, 80, 120, 180)),
    limits = c(0, 180),
    na.value = "gray60"
  ) +
  theme_void() +
  labs(title = "",
       fill = "Mean time (days)") +
  theme(
    legend.position = "none",
    plot.title = element_text(size = rel(1.2), hjust = 0.4),
    axis.text = element_blank(),
    axis.title = element_blank(),
    panel.grid = element_blank(),
    panel.border = element_blank()
  )

# PLOT

rotulado_ajustado <- function(texto, ajuste_y = 0.3) {
  textGrob(texto, 
           rot = 90, 
           x = 0.7, 
           y = ajuste_y, 
           gp = gpar(fontsize = 12, fontface = "bold"))
}


linha1 <- arrangeGrob(
  rotulado_ajustado("Surgery", 0.5),  
  CNS_s, CCU_s, CT_s, CCR_s,
  nrow = 1,
  widths = c(0.1, 1, 1, 1,1)
)

linha2 <- arrangeGrob(
  rotulado_ajustado("Surgery +", 0.5),
  CNS_sp, CCU_sp, CT_branco, CCR_sp,
  nrow = 1,
  widths = c(0.1, 1, 1, 1,1)
)

linha3 <- arrangeGrob(
  rotulado_ajustado("Radio", 0.5),
  CNS_r, CCU_r, CT_branco, CCR_r,
  nrow = 1,
  widths = c(0.1, 1, 1, 1,1)
)

linha4 <- arrangeGrob(
  rotulado_ajustado("Chemo", 0.5),
  CNS_c, CCU_c, CT_branco, CCR_c,
  nrow = 1,
  widths = c(0.1, 1, 1, 1,1)
)

linha5 <- arrangeGrob(
  rotulado_ajustado("Radio + Chemo", 0.5),
  CNS_rc, CCU_rc, CT_branco, CCR_rc,
  nrow = 1,
  widths = c(0.1, 1, 1, 1,1)
)

titulo <- textGrob("Time from diagnosis to treament by treatment modality",
                   gp = gpar(fontsize = 16, fontface = "bold"), 
                   x = 0.5, hjust = 0.5)

subtitulo <- textGrob("Brazilian regions",
                      gp = gpar(fontsize = 14, fontface = "plain"), 
                      x = 0.5, hjust = 0.5)

CNS <- textGrob("Central Nervous System Cancer",
                gp = gpar(fontsize = 12, fontface = "bold"), 
                x = 0.5, hjust = 0.5)
CCU <- textGrob("Cervical Cancer",
                gp = gpar(fontsize = 12, fontface = "bold"), 
                x = 0.5, hjust = 0.5)
CT <- textGrob("Thyroid Cancer",
                gp = gpar(fontsize = 12, fontface = "bold"), 
                x = 0.5, hjust = 0.5)
CCR <- textGrob("Colorectal Cancer",
                gp = gpar(fontsize = 12, fontface = "bold"), 
                x = 0.5, hjust = 0.5)
topografias <- arrangeGrob(CNS, CCU, CT, CCR, ncol = 4)

titulo_completo <- arrangeGrob(titulo, subtitulo, ncol = 1, heights = unit.c(unit(1, "lines"), unit(1, "lines")))

gradiente <- as.raster(matrix(
  colorRampPalette(c("#2E8B57", "#8FE981", "white", "#FF4500", "#D32615", "#AB321E"))(180),
  nrow = 1
))

legenda <- grobTree(
  rasterGrob(gradiente,
             width = unit(0.6, "npc"),
             height = unit(0.1, "npc"),
             x = unit(0.5, "npc"),
             y = unit(0.6, "npc"),
             interpolate = TRUE),
  textGrob("0", x = unit(0.20, "npc"), y = unit(0.46, "npc"), gp = gpar(fontsize = 10)),
  textGrob("60", x = unit(0.44, "npc"), y = unit(0.46, "npc"), gp = gpar(fontsize = 10)),
  textGrob("120", x = unit(0.65, "npc"), y = unit(0.46, "npc"), gp = gpar(fontsize = 10)),
  textGrob("180", x = unit(0.80, "npc"), y = unit(0.46, "npc"), gp = gpar(fontsize = 10)),
  textGrob("Mean time (days)", x = unit(0.5, "npc"), y = unit(0.75, "npc"),
           gp = gpar(fontsize = 10))
)

grid_final <- grid.arrange(
  titulo_completo,
  legenda,
  topografias,
  arrangeGrob(linha1, linha2, linha3, linha4, linha5, ncol = 1),
  ncol = 1,
  heights = c(0.9, 2.5, 1.2, 21.3)  
)

grid_final <- grid.arrange(
  grid_final,
  vp = viewport(width = 0.97, height = 0.97)  
)

ggsave("diagnosis_to_treatment_brazilian_treatment1.png",
       grid_final,
       width = 12, height = 9, dpi = 300)

##### CUMULATIVE INCIDENCE #####

# Variables
summary(data$diff_DIAG_TRAT)

data <- data %>%
  mutate(diff_DIAG_TRAT2 = case_when(
    diff_DIAG_TRAT >360 ~ NA_real_,
    diff_DIAG_TRAT < 1 ~ NA_real_,
    TRUE ~ diff_DIAG_TRAT
  ))

data <- data %>%
  mutate(
    STATUS = ifelse(is.na(diff_DIAG_TRAT2), 0, 1)  
  )

table(data$IDADE_CAT)
data <- data %>%
  mutate(IDADE_CAT_2 = case_when(
    IDADE < 35 ~ 1,
    IDADE >= 35 & IDADE < 50 ~ 2,
    IDADE >= 50 & IDADE < 70 ~ 3,
    IDADE >= 70 & IDADE < 110 ~ 4,
    TRUE ~ NA_real_
  ))

data <- data %>%
  mutate(INSTRUC_CAT_2 = case_when(
    INSTRUC_CAT == "0-9" ~ 1,
    INSTRUC_CAT == "10-12"  ~ 2,
    INSTRUC_CAT == ">12" ~ 3,
    TRUE ~ NA_real_
  ))

data <- data %>%
  mutate(RACA_CAT_2 = case_when(
    RACACOR == "Branca" ~ 1,
    RACACOR == "Pardo"  ~ 2,
    RACACOR == "Preto" ~ 3,
    TRUE ~ NA_real_
  ))

data <- data %>% mutate(LOCTUAGRUP = factor(LOCTUAGRUP))

# Dataframes
CCR <- data %>% filter(LOCTUDET %in% c("C18", "C19", "C20"))
CNS <- data %>% filter(LOCTUDET %in% c("C70", "C71", "C72"))
CT <- data %>% filter(LOCTUDET == "C73")
CCU <- data %>% filter(LOCTUDET == "C53")

# Function
plot_cif <- function(data, group_var, legend_labels = NULL) {
  required_cols <- c("diff_DIAG_TRAT2", "STATUS", group_var)
  if (!all(required_cols %in% names(data))) {
    stop("Missing required columns: ", 
         paste(setdiff(required_cols, names(data)), collapse = ", "))
  }
  
  complete_cases <- complete.cases(data[required_cols])
  n_missing <- sum(!complete_cases)
  if (n_missing > 0) {
    message(n_missing, " cases omitted due to missing values")
    data <- data[complete_cases, ]
  }
  
  data[[group_var]] <- as.factor(data[[group_var]])
  n_groups <- nlevels(data[[group_var]])
  
  cif <- tryCatch({
    cmprsk::cuminc(
      ftime = data$diff_DIAG_TRAT2,
      fstatus = data$STATUS,
      group = data[[group_var]]
    )
  }, error = function(e) {
    stop("Error in cuminc calculation: ", e$message)
  })
  
  extract_curve_data <- function(cif_obj) {
    curve_names <- names(cif_obj)
    curve_names <- curve_names[!grepl("Tests", curve_names)]
    
    purrr::map_df(curve_names, function(name) {
      if (!is.null(cif_obj[[name]]$time)) {
        tibble::tibble(
          time = cif_obj[[name]]$time,
          cif = cif_obj[[name]]$est,
          group = name
        )
      }
    })
  }
  
  cif_data <- extract_curve_data(cif)
  
  cif_data <- cif_data %>%
    mutate(
      group = stringr::str_remove(group, " [0-9]+$")  
    )
  
  if (!is.null(legend_labels)) {
    cif_data$group <- factor(cif_data$group, labels = legend_labels)
  }
  
  p <- ggplot(cif_data, aes(x = time, y = cif, color = group)) +
    geom_step(linewidth = 0.45) +
    geom_vline(xintercept = 60, linetype = "dashed", color = "gray60", linewidth = 0.4) + 
    labs(
      #title = title,
      x = "Time (days)",
      y = "Cumulative Probability",
      color = NULL  
    ) +
    theme_classic() +
    theme(
      legend.position = c(0.8, 0.23),
      legend.key = element_rect(fill = "transparent"),
      legend.background = element_rect(fill = "transparent"),
      legend.text = element_text(size = 10),
      plot.title = element_text(face = "bold", hjust = 0.5, size = 16)
    ) +
    scale_y_continuous(limits = c(0, 1), breaks = seq(0, 1, 0.2)) + 
    scale_x_continuous(limits = c(0, 180), breaks = seq(0, 180, 60))
  
  if (n_groups <= 5) {
    p <- p + scale_color_manual(values = c("#164EDC", "#FF8214", "#21C66C", "#F2268D", "#9E27DA"))
  }

  return(p)
}

empty_data <- data.frame(
  time = numeric(0),
  cif = numeric(0),
  group = character(0)
)

p_empty <- ggplot() +
  labs(
    x = "Time (days)",
    y = "Cumulative Probability",
    color = NULL
  ) +
  theme_classic() +
  theme(
    legend.position = c(0.70, 0.3),
    legend.key = element_rect(fill = "transparent"),
    legend.text = element_text(size = 10),
    plot.title = element_text(face = "bold", hjust = 0.5, size = 16)
  ) +
  scale_y_continuous(limits = c(0, 1), breaks = seq(0, 1, 0.2)) +
  scale_x_continuous(limits = c(0, 180))


ALL_s <- plot_cif(data = data, group_var = "SEXO", 
         legend_labels = c("Male", "Female"))
ALL_age <- plot_cif(data = data, group_var = "IDADE_CAT_2", 
         legend_labels = c("<35", "35-49", "50-69", ">69"))
ALL_cor <- plot_cif(data = data, group_var = "RACA_CAT_2",
                    legend_labels = c("White", "Brown", "Black"))
ALL_escol <- plot_cif(data = data, group_var = "INSTRUC_CAT_2",
         legend_labels = c("<10", "10-12", ">12"))
ALL_reg <- plot_cif(data = data, group_var = "REGIAO",
         legend_labels = c("Mid-west", "Northeast", "North", "Southeast", "South"))
ALL_loc <- plot_cif(data = data, group_var = "LOCTUAGRUP",
         legend_labels = c("Colorectal", "Cervical", "Central Nervous System", "Thyroid"))
ALL_ec <- plot_cif(data = data, group_var = "ESTADIAM_CAT",
         legend_labels = c("I", "II", "III", "IV"))

# CNS

CNS_s <- plot_cif(data = CNS, group_var = "SEXO", 
                  legend_labels = c("Male", "Female"))
CNS_age <- plot_cif(data = CNS, group_var = "IDADE_CAT_2", 
                    legend_labels = c("<35", "35-49", "50-69", ">69"))
CNS_cor <- plot_cif(data = CNS, group_var = "RACA_CAT_2",
                    legend_labels = c("White", "Brown", "Black"))
CNS_escol <- plot_cif(data = CNS, group_var = "INSTRUC_CAT_2",
                      legend_labels = c("<10", "10-12", ">12") )
CNS_reg <- plot_cif(data = CNS, group_var = "REGIAO",
                    legend_labels = c("Mid-west", "Northeast", "North", "Southeast", "South"))
CNS_ec <- plot_cif(data = CNS, group_var = "ESTADIAM_CAT",
                   legend_labels = c("I", "II", "III", "IV"))


# CT
CT_s <- plot_cif(data = CT, group_var = "SEXO", 
                 legend_labels = c("Male", "Female"))
CT_age <- plot_cif(data = CT, group_var = "IDADE_CAT_2", 
                   legend_labels = c("<35", "35-49", "50-69", ">69"))
CT_cor <- plot_cif(data = CT, group_var = "RACA_CAT_2",
                   legend_labels = c("White", "Brown", "Black"))
CT_escol <- plot_cif(data = CT, group_var = "INSTRUC_CAT_2",
                     legend_labels = c("<10", "10-12", ">12"))
CT_reg <- plot_cif(data = CT, group_var = "REGIAO",
                   legend_labels = c("Mid-west", "Northeast", "North", "Southeast", "South"))
CT_ec <- plot_cif(data = CT, group_var = "ESTADIAM_CAT",
                  legend_labels = c("I", "II", "III", "IV"))

# CCU
CCU_s <- plot_cif(data = CCU, group_var = "SEXO", 
                  legend_labels = c("Female"))
CCU_age <- plot_cif(data = CCU, group_var = "IDADE_CAT_2", 
                    legend_labels = c("<35", "35-49", "50-69", ">69"))
CCU_cor <- plot_cif(data = CCU, group_var = "RACA_CAT_2",
                    legend_labels = c("White", "Brown", "Black"))
CCU_escol <- plot_cif(data = CCU, group_var = "INSTRUC_CAT_2",
                      legend_labels = c("<10", "10-12", ">12"))
CCU_reg <- plot_cif(data = CCU, group_var = "REGIAO",
                    legend_labels = c("Mid-west", "Northeast", "North", "Southeast", "South"))
CCU_ec <- plot_cif(data = CCU, group_var = "ESTADIAM_CAT",
                   legend_labels = c("I", "II", "III", "IV"))

# CCR
CCR_s <- plot_cif(data = CCR, group_var = "SEXO", 
                  legend_labels = c("Male", "Female"))
CCR_age <- plot_cif(data = CCR, group_var = "IDADE_CAT_2", 
                    legend_labels = c("<35", "35-49", "50-69", ">69"))
CCR_cor <- plot_cif(data = CCR, group_var = "RACA_CAT_2",
                    legend_labels = c("White", "Brown", "Black"))
CCR_escol <- plot_cif(data = CCR, group_var = "INSTRUC_CAT_2",
                      legend_labels = c("<10", "10-12", ">12"))
CCR_reg <- plot_cif(data = CCR, group_var = "REGIAO",
                    legend_labels = c("Mid-west", "Northeast", "North", "Southeast", "South"))
CCR_ec <- plot_cif(data = CCR, group_var = "ESTADIAM_CAT",
                   legend_labels = c("I", "II", "III", "IV"))


# PLOT

rotulado_ajustado <- function(texto, ajuste_y = 0.3) {
  textGrob(texto, 
           rot = 90, 
           x = 0.7, 
           y = ajuste_y,  # Ajuste vertical (0-1)
           gp = gpar(fontsize = 12, fontface = "bold"))
}


# PLOT 1

linha1 <- arrangeGrob(
  rotulado_ajustado("Sex", 0.5),  
  ALL_s, CNS_s, CCU_s, CT_s, CCR_s,
  nrow = 1,
  widths = c(0.1, 1, 1, 1, 1, 1)
)

linha2 <- arrangeGrob(
  rotulado_ajustado("Age (years)", 0.5),
  ALL_age, CNS_age, CCU_age, CT_age, CCR_age,
  nrow = 1,
  widths = c(0.1, 1, 1, 1, 1, 1)
)

linha3 <- arrangeGrob(
  rotulado_ajustado("Ethnicity", 0.5),
  ALL_cor, CNS_cor, CCU_cor, CT_cor, CCR_cor,
  nrow = 1,
  widths = c(0.1, 1, 1, 1, 1, 1)
)

linha4 <- arrangeGrob(
  rotulado_ajustado("Education (years)", 0.5),
  ALL_escol, CNS_escol, CCU_escol, CT_escol, CCR_escol,
  nrow = 1,
  widths = c(0.1, 1, 1, 1, 1, 1)
)

linha5 <- arrangeGrob(
  rotulado_ajustado("Region", 0.5),
  ALL_reg, CNS_reg, CCU_reg, CT_reg, CCR_reg,
  nrow = 1,
  widths = c(0.1, 1, 1, 1, 1, 1)
)

linha6 <- arrangeGrob(
  rotulado_ajustado("Clinical Stage", 0.5),
  ALL_ec, p_empty, CCU_ec, CT_ec, CCR_ec,
  nrow = 1,
  widths = c(0.1, 1, 1, 1, 1, 1)
)

titulo <- textGrob("Cumulative Probability of Treatment Initiation After Diagnosis",
                   gp = gpar(fontsize = 16, fontface = "bold"), 
                   x = 0.5, hjust = 0.5)

X <- textGrob("",
                gp = gpar(fontsize = 12, fontface = "bold"), 
                x = 0.5, hjust = 0.5)
ALL <- textGrob("All Cancers",
                gp = gpar(fontsize = 12, fontface = "bold"), 
                x = 0.5, hjust = 0.5)

CNS <- textGrob("Central Nervous System Cancer",
                gp = gpar(fontsize = 12, fontface = "bold"), 
                x = 0.5, hjust = 0.5)
CCU <- textGrob("Cervical Cancer",
                gp = gpar(fontsize = 12, fontface = "bold"), 
                x = 0.5, hjust = 0.5)
CT <- textGrob("Thyroid Cancer",
               gp = gpar(fontsize = 12, fontface = "bold"), 
               x = 0.5, hjust = 0.5)
CCR <- textGrob("Colorectal Cancer",
                gp = gpar(fontsize = 12, fontface = "bold"), 
                x = 0.5, hjust = 0.5)
topografias <- arrangeGrob(
  X, ALL, CNS, CCU, CT, CCR,
  ncol = 6,
  widths = c(0.25, 1, 1, 1, 1, 1) 
)


grid_final1 <- grid.arrange(
  topografias,
  top = titulo,
  arrangeGrob(linha1, linha2, linha3, ncol = 1),
  ncol = 1,
  heights = c(0.9, 21.3)  
)

grid_final2 <- grid.arrange(
  topografias,
  top = titulo,
  arrangeGrob(linha4, linha5, linha6, ncol = 1),
  ncol = 1,
  heights = c(0.9, 21.3)  
)

grid_final1 <- grid.arrange(
  grid_final1,
  vp = viewport(width = 0.97, height = 0.97)  
)

grid_final2 <- grid.arrange(
  grid_final2,
  vp = viewport(width = 0.97, height = 0.97)  
)

ggsave("cumulative_1.png",
       grid_final1,
       width = 17, height = 11, dpi = 600)

ggsave("cumulative_2.png",
       grid_final2,
       width = 17, height = 11, dpi = 600)

ggsave("cumulative_all.png",
       ALL_loc,
       width = 9.6, height = 6.4, dpi = 600)


extrair_cif <- function(objeto_cif, time = c(30, 60, 90, 180)) {
  dados <- objeto_cif$data
  
  resultados <- lapply(time, function(t) {
    dados %>%
      group_by(group) %>%
      slice(which.min(abs(time - t))) %>%
      mutate(tempo_ref = t)
  }) %>%
    bind_rows() %>%
    arrange(group, tempo_ref)
  
  return(resultados)
}

ALL_s_cif <- extrair_cif(ALL_s)
ALL_s_cif
ALL_age_cif <- extrair_cif(ALL_age)
ALL_age_cif
ALL_cor_cif <- extrair_cif(ALL_cor)
ALL_cor_cif
ALL_escol_cif <- extrair_cif(ALL_escol)
ALL_escol_cif
ALL_reg_cif <- extrair_cif(ALL_reg)
ALL_reg_cif
ALL_loc_cif <- extrair_cif(ALL_loc)
ALL_loc_cif
ALL_ec_cif <- extrair_cif(ALL_ec)
ALL_ec_cif

#CNS
CNS_s_cif <- extrair_cif(CNS_s)
CNS_s_cif
CNS_age_cif <- extrair_cif(CNS_age)
CNS_age_cif
CNS_cor_cif <- extrair_cif(CNS_cor)
CNS_cor_cif
CNS_escol_cif <- extrair_cif(CNS_escol)
CNS_escol_cif
CNS_reg_cif <- extrair_cif(CNS_reg)
CNS_reg_cif
CNS_ec_cif <- extrair_cif(CNS_ec)
CNS_ec_cif

#CCU
CCU_s_cif <- extrair_cif(CCU_s)
CCU_s_cif
CCU_age_cif <- extrair_cif(CCU_age)
CCU_age_cif
CCU_cor_cif <- extrair_cif(CCU_cor)
CCU_cor_cif
CCU_escol_cif <- extrair_cif(CCU_escol)
CCU_escol_cif
CCU_reg_cif <- extrair_cif(CCU_reg)
CCU_reg_cif
CCU_ec_cif <- extrair_cif(CCU_ec)
CCU_ec_cif

#CT
CT_s_cif <- extrair_cif(CT_s)
CT_s_cif
CT_age_cif <- extrair_cif(CT_age)
CT_age_cif
CT_cor_cif <- extrair_cif(CT_cor)
CT_cor_cif
CT_escol_cif <- extrair_cif(CT_escol)
CT_escol_cif
CT_reg_cif <- extrair_cif(CT_reg)
CT_reg_cif
CT_ec_cif <- extrair_cif(CT_ec)
CT_ec_cif

#CCR
CCR_s_cif <- extrair_cif(CCR_s)
CCR_s_cif
CCR_age_cif <- extrair_cif(CCR_age)
CCR_age_cif
CCR_cor_cif <- extrair_cif(CCR_cor)
CCR_cor_cif
CCR_escol_cif <- extrair_cif(CCR_escol)
CCR_escol_cif
CCR_reg_cif <- extrair_cif(CCR_reg)
CCR_reg_cif
CCR_ec_cif <- extrair_cif(CCR_ec)
CCR_ec_cif
